# Supplementary material for: Influenza A Virus H7 nanobody recognizes a conserved immunodominant epitope on hemagglutinin head and confers heterosubtypic protection
Source: Nat Commun. 2025 Jan 9;16:432. doi: 10.1038/s41467-024-55193-y (PMC11718266; doi:10.1038/s41467-024-55193-y)
Supplement: Supplementary file 4 — Source data [file 41467_2024_55193_MOESM4_ESM.xlsx]

## Sheet: Figure 1d
Figure 1d
Western blot (WB) analysis of A549 cells infected with SZ19 H7N9 (MOI=1) for 24h.

## Sheet: Figure 1e
Figure 1e
Graph showing 50% neutralization endpoint (NC50) of different nanobodies against the SZ19 H7N9 virus.
	A11			E10			H10			F3			H12			C11
	0.00944062	0.0072448	0.00944106	0.0211349	0.0211372	0.0354862	0.0473151	0.0354862	0.0794913	0.0707946	0.0501253	0.0707965	3.98111	9.25926	1.88679	8.91266	13.5135	6.66667

## Sheet: Figure 1f
Figure 1f
Neutralization assay results for the nanobodies on SZ19 H7N9 virus using a cell-based ELISA
		concentrations of nanobodies	A11				E10				H10				F3				H12				C11
		0.8	100	100	100	100	93.182	100	87.903	86.525	100	100	100	100	100	100	95.8	89.8	0	0	0	0	0	0	0	0
		0.16	100	100	90.7	93.7	79.545	75.2	75	75.887	100	100	100	100	100	100	92.7	90.2	0	0	0	0	0	0	0	0
		0.032	6.7	4.9	15.7	5.23	56.818	63.636	52.258	42.553	100	100	96.939	94.313	63	30.2	36.5	32.5	0	0	0	0	0	0	0	0
		0.0064	0	0	0	0	11.364	10.303	10.484	17.021	48.023	16.667	23.129	22.749	6.3	23	13.5	16.4	0	0	0	0	0	0	0	0
		0.00128	0	0	0	0	0	0	0	0	0	0	0	0	0	0	0	0	0	0	0	0	0	0	0	0

## Sheet: Figure 1g
Figure 1g
Hemagglutination inhibition assay (HAI) with the nanobodies against SZ19 H7N9 virus (A11: red, E10: orange, H10: yellow, F3: blue, H12: dark blue, C11: black.).
		A11	4.6875	4.6875	4.6875	4.6875	4.6875
		E10	2.34375	2.34375	2.34375	2.34375	2.34375
		H10	1.17188	1.17188	1.17188	1.17188	1.17188
		F3	4.6875	4.6875	4.6875	4.6875	4.6875
		H12	9.375	9.375	9.375	9.375	9.375
		C11	75	75	75	75	75

## Sheet: Figure 2a
Fig 2a
ELISA binding curves showing the interaction of six nanobodies with HA protein from various influenza strains (H7, H1, and H3) and UV-inactivated influenza viruses (H7N1, H1N1, and H3N2).
		A11		C11		E10		F3		H10		H12
		0.375	0.338	0.167	0.176	1.159	1.131	0.086	0.045	0.067	0.089	0.117	0.155
		0.194	0.138	0.102	0.095	0.88	0.901	-0.024	-0.002	-0.013	0.019	0.03	0.052
		0.171	0.067	0.054	0.055	0.717	0.682	0.003	-0.009	-0.005	-0.001	0.027	0.048
		0.102	0.021	0.046	0.041	0.531	0.47	0.008	0.054	0.02	0.034	0.007	0.057
		0.02	-0.053	0.002	0.043	0.364	0.345	-0.001	0.04	-0.026	-0.001	0.065	0.054
		0.005	-0.044	0.018	0.056	0.225	0.15	-0.021	-0.001	-0.028	0	0.042	0.046
		0.043	-0.003	0.001	0.108	0.148	0.087	-0.019	0.006	-0.028	0.016	0.068	-0.007

## Sheet: Figure 2b
Fig 2b
ELISA binding curves showing the interaction of six nanobodies with HA protein from various influenza strains (H7, H1, and H3) and UV-inactivated influenza viruses (H7N1, H1N1, and H3N2).
			A11		C11		E10		F3		H10		H12
			0.38	0.42	0.177	0.125	0.843	0.815	0.238	0.212	0.313	0.33	0.05	0.053
			0.249	0.176	0.166	0.143	0.604	0.638	0.202	0.105	0.115	0.064	0.043	-0.006
			0.078	0.015	-0.029	-0.036	0.328	0.382	-0.034	-0.006	0.044	0.1	0.004	-0.041
			0.031	-0.004	0.003	-0.005	0.237	0.288	0.012	0.075	0.111	0.138	0.014	-0.064
			-0.047	-0.05	-0.013	-0.064	0.066	0.056	-0.033	-0.022	-0.045	-0.029	-0.005	-0.081
			-0.043	0.275*	0.249*	-0.01	0.009	0.063	0.295*	0.04	0.201*	0.282*	0.241*	-0.088
			-0.042	-0.069	-0.04	-0.059	0.025	0.019	0.006	-0.009	0.049	0.065	0.052	-0.02

## Sheet: Figure 2c
Fig 2c
ELISA binding curves showing the interaction of six nanobodies with HA protein from various influenza strains (H7, H1, and H3) and UV-inactivated influenza viruses (H7N1, H1N1, and H3N2).
		A11		C11		E10		F3		H10		H12
		0.998	0.927	0.204	0.207	1.14	1.14	0.846	0.813	0.708	0.622	0.877	0.831
		0.94	0.925	0.146	0.137	1.078	1.052	0.608	0.58	0.447	0.397	0.772	0.729
		0.882	0.807	0.138	0.108	0.966	0.99	0.389	0.373	0.267	0.256	0.624	0.587
		0.726	0.623	0.17	0.114	0.933	0.861	0.263	0.249	0.183	0.179	0.455	0.421
		0.521	0.495	0.106	0.124	0.724	0.719	0.185	0.196	0.128	0.123	0.301	0.279
		0.307	0.329	0.082	0.095	0.604	0.493	0.124	0.118	0.099	0.098	0.184	0.168
		0.217	0.216	0.1	0.08	0.408	0.376	0.11	0.134	0.306	0.078	0.131	0.111

## Sheet: Figure 2d
Fig 2d
ELISA binding curves showing the interaction of six nanobodies with HA protein from various influenza strains (H7, H1, and H3) and UV-inactivated influenza viruses (H7N1, H1N1, and H3N2).
		A11		H10		F3		H12		C11		E10
		-0.018	0.112	0.219	0.179	0.022	0.162	0.223	0.424	0.221	0.232	0.782	0.763
		0.073	0.139	0.122	-0.026	0.015	0.005	0.135	0.21	0.13	0.099	0.472	0.322
		0.021	-0.037	0.084	-0.067	-0.161	-0.048	0.011	0.069	0.047	0.081	0.175	0.023
		-0.041	0.033	0.084	-0.067	-0.108	-0.026	-0.073	0.072	-0.029	-0.037	0.056	0.036
		-0.066	-0.007	0.055	0	0.086	-0.037	-0.132	0.026	-0.027	0.021	0.164	-0.122
		-0.009	0.061	0.183	0.066	-0.048	0.006	-0.004	0.052	-0.04	0.05	0.096	-0.018
		-0.036	0.09	0.154	0.042	-0.023	0.015	-0.025	0.02	-0.002	-0.028	0.109	0.015

## Sheet: Figure 2e
Fig 2e
ELISA binding curves showing the interaction of six nanobodies with HA protein from various influenza strains (H7, H1, and H3) and UV-inactivated influenza viruses (H7N1, H1N1, and H3N2).
		A11		H10		F3		H12		C11		E10
		0.067	0.154	0.121	0.108	0.154	0.122	0.086	0.214	0.037	0.017	0.649	0.67
		0.056	0.1	0.132	0.161	0.139	0.145	0.122	0.22	0.066	0.048	0.422	0.304
		0.028	0.059	0.099	0.155	0.126	0.109	0.145	0.22	0.055	0.025	0.263	0.255
		0.042	0.041	0.108	0.168	-0.001	0.13	0.253*	0.362*	-0.018	-0.018	0.239	0.184
		0.014	0.05	0.086	0.026	0.092	0.08	0.119	0.128	0.038	0.016	0.207	0.223
		0.025	0.018	0.049	0.052	0.066	0.105	0.052	0.071	0.026	0.049	0.162	0.038
		0.036	0.037	0.046	0.02	0.015	0.053	0.015	0.044	0.004	0.011	0.047	0.015

## Sheet: Figure 2f
Fig 2f
ELISA binding curves showing the interaction of six nanobodies with HA protein from various influenza strains (H7, H1, and H3) and UV-inactivated influenza viruses (H7N1, H1N1, and H3N2).
			A11		C11		E10		F3		H10		H12
			0.717	0.822	0.456	0.42	1.279	1.073	0.263	0.17	0.142	0.164	0.206	0.199
			0.42	0.423	0.311	0.24	1.035	1.07	0.106	0.052	0.109	0.052	0.146	0.161
			0.215	0.323	0.233	0.166	0.982	0.902	0.038	-0.179	-0.223	-0.167	0.106	0.112
			0.263	0.266	0.256	0.156	0.785	0.716	0.029	-0.001	-0.057	-0.011	0.089	0.096
			0.138	0.158	0.148	0.115	0.534	0.447	0.064	0.009	-0.042	0.023	0.101	0.106
			0.177	0.149	0.107	0.115	0.39	0.303	0.068	0.01	-0.05	0.064	0.117	0.105
			0.197	0.155	0.167	0.143	0.265	0.229	0.08	-0.112	-0.006	0.038	0.108	0.092

[truncated: 34 more sheets: Figure 2g, Figure 2h, Figure 2i, Figure 2j, Figure 2k, Figure 3c, Figure 3d, Figure 3e, Figure 3f, Figure 4d, Figure 5b, Figure 5c, Figure 5d, Figure 5f, Figure 5h, Figure 6e, Figure 6f, Figure 6g, Figure 7c, Figure 7d …]
